# Supplementary material for: Citral-Enriched Fraction of Lemon Essential Oil Mitigates LPS-Induced Hepatocyte Injuries
Source: Biology (Basel). 2023 Dec 17;12(12):1535. doi: 10.3390/biology12121535 (PMC10740427; doi:10.3390/biology12121535)
Supplement: Supplementary file 1 [file biology-12-01535-s001.zip]

Archive with 1 entries (1 files):
- biology-2721207-supplementary.pdf
